# Supplementary material for: Habitat structure is linked to the evolution of plumage colour in female, but not male, fairy-wrens
Source: BMC Evol Biol. 2017 Jan 26;17:35. doi: 10.1186/s12862-016-0861-3 (PMC5270345; doi:10.1186/s12862-016-0861-3)
Supplement: Additional file 2: — Dataset contrast: Raw values of three environmental layers for each subspecies, the principal component used in the analysis (pc1_veg) and values of contrast against green background (cont.g) and brown background (cont.b). Page one contains values for females and page two contains values for males. (XLS 106 kb) [file 12862_2016_861_MOESM2_ESM.xls]

## Sheet: Female colouration
species	taxon.studied	NPP	Veg	EVA	patch.colour	cont.g	cont.b	a.cont.g	a.cont.b	latitude	pc1_veg
Clytomyias_insignis	oorti	1.24	6.131	68.96	head	19.7412	15.622	18.504	27.9149	-6.949	12.9225
Clytomyias_insignis	oorti	1.24	6.131	68.96	belly	11.1353	7.46062	5.94468	3.4662	-6.949	12.9225
Clytomyias_insignis	oorti	1.24	6.131	68.96	back	5.6326	0.753262	15.6081	25.019	-6.949	12.9225
Clytomyias_insignis	oorti	1.24	6.131	68.96	breast	7.96862	3.94727	6.26529	3.14559	-6.949	12.9225
Clytomyias_insignis	oorti	1.24	6.131	68.96	tail	9.50767	4.66348	9.158	18.5689	-6.949	12.9225
Clytomyias_insignis	oorti	1.24	6.131	68.96	scapulars	6.17211	0.772865	17.3303	26.7412	-6.949	12.9225
Clytomyias_insignis	oorti	1.24	6.131	68.96	throat	5.01262	2.67039	9.03324	0.377639	-6.949	12.9225
Clytomyias_insignis	oorti	1.24	6.131	68.96	cheek	18.4598	14.7362	11.5399	20.9507	-6.949	12.9225
Malurus_alboscapulatus	moretoni	1.06	2.709	117.73	head	8.0799	8.59193	44.4439	53.8548	-5.46	61.8085
Malurus_alboscapulatus	moretoni	1.06	2.709	117.73	belly	8.0799	8.59193	39.4667	48.8775	-5.46	61.8085
Malurus_alboscapulatus	moretoni	1.06	2.709	117.73	back	7.75705	7.96389	34.5316	43.9424	-5.46	61.8085
Malurus_alboscapulatus	moretoni	1.06	2.709	117.73	breast	8.0799	8.59193	40.7076	50.1185	-5.46	61.8085
Malurus_alboscapulatus	moretoni	1.06	2.709	117.73	tail	7.0469	6.56343	28.2628	37.6737	-5.46	61.8085
Malurus_alboscapulatus	moretoni	1.06	2.709	117.73	scapulars	7.02754	6.87098	11.6789	2.26806	-5.46	61.8085
Malurus_alboscapulatus	moretoni	1.06	2.709	117.73	throat	8.0799	8.59193	40.151	49.5619	-5.46	61.8085
Malurus_alboscapulatus	moretoni	1.06	2.709	117.73	cheek	6.88281	6.14762	32.4489	41.8598	-5.46	61.8085
Malurus_amabilis	amabilis	0.52	8.19	78.94	head	11.4143	13.7695	17.8413	27.2522	-14.603	22.7081
Malurus_amabilis	amabilis	0.52	8.19	78.94	belly	5.05166	3.16172	15.4394	6.02848	-14.603	22.7081
Malurus_amabilis	amabilis	0.52	8.19	78.94	back	9.24538	10.195	17.2034	26.6143	-14.603	22.7081
Malurus_amabilis	amabilis	0.52	8.19	78.94	breast	5.44571	4.61009	9.77174	0.360857	-14.603	22.7081
Malurus_amabilis	amabilis	0.52	8.19	78.94	tail	11.3617	13.4896	16.7149	26.1258	-14.603	22.7081
Malurus_amabilis	amabilis	0.52	8.19	78.94	scapulars	10.9867	12.2776	23.73	33.1409	-14.603	22.7081
Malurus_amabilis	amabilis	0.52	8.19	78.94	throat	5.68614	5.16121	9.8185	0.407622	-14.603	22.7081
Malurus_amabilis	amabilis	0.52	8.19	78.94	cheek	15.7793	18.8095	2.93855	12.3494	-14.603	22.7081
Malurus_coronatus	coronatus	0.493	9.227	61.79	head	6.08016	1.83516	15.8848	25.2956	-16.8	5.52947
Malurus_coronatus	coronatus	0.493	9.227	61.79	belly	5.85861	1.30802	13.5548	4.14387	-16.8	5.52947
Malurus_coronatus	coronatus	0.493	9.227	61.79	back	9.8966	5.86235	11.2512	20.662	-16.8	5.52947
Malurus_coronatus	coronatus	0.493	9.227	61.79	breast	4.91795	2.93037	12.1769	2.766	-16.8	5.52947
Malurus_coronatus	coronatus	0.493	9.227	61.79	tail	8.17172	11.7594	11.3086	20.7195	-16.8	5.52947
Malurus_coronatus	coronatus	0.493	9.227	61.79	scapulars	9.18177	5.27631	13.3621	22.7729	-16.8	5.52947
Malurus_coronatus	coronatus	0.493	9.227	61.79	throat	5.38583	4.77315	14.5674	5.15647	-16.8	5.52947
Malurus_coronatus	coronatus	0.493	9.227	61.79	cheek	12.8506	7.78049	17.7475	27.1584	-16.8	5.52947
Malurus_coronatus_macgi	macgillivrayi	0.36	10.04	54.335	head	6.46492	6.32623	25.7435	35.1544	-16.129	-1.96683
Malurus_coronatus_macgi	macgillivrayi	0.36	10.04	54.335	belly	5.39482	1.35808	15.9565	6.54564	-16.129	-1.96683
Malurus_coronatus_macgi	macgillivrayi	0.36	10.04	54.335	back	7.53269	2.75959	8.26099	17.6719	-16.129	-1.96683
Malurus_coronatus_macgi	macgillivrayi	0.36	10.04	54.335	breast	5.33383	4.57791	11.8269	2.41601	-16.129	-1.96683
Malurus_coronatus_macgi	macgillivrayi	0.36	10.04	54.335	tail	7.95306	11.1053	8.71395	18.1248	-16.129	-1.96683
Malurus_coronatus_macgi	macgillivrayi	0.36	10.04	54.335	scapulars	6.14695	0.434545	11.8972	21.3081	-16.129	-1.96683
Malurus_coronatus_macgi	macgillivrayi	0.36	10.04	54.335	throat	5.41673	4.52869	11.0124	1.60151	-16.129	-1.96683
Malurus_coronatus_macgi	macgillivrayi	0.36	10.04	54.335	cheek	8.21966	2.8068	24.4223	33.8332	-16.129	-1.96683
Malurus_cyaneus	cyaneus	1.102	6.949	49.09	head	6.12641	2.04013	20.9804	30.3913	-41.83	-6.95176
Malurus_cyaneus	cyaneus	1.102	6.949	49.09	belly	6.27352	5.98181	6.80516	2.60572	-41.83	-6.95176
Malurus_cyaneus	cyaneus	1.102	6.949	49.09	back	5.83142	2.16361	20.0433	29.4541	-41.83	-6.95176
Malurus_cyaneus	cyaneus	1.102	6.949	49.09	breast	5.68887	4.81305	4.2244	5.18649	-41.83	-6.95176
Malurus_cyaneus	cyaneus	1.102	6.949	49.09	tail	5.6034	5.18372	13.2245	22.6354	-41.83	-6.95176
Malurus_cyaneus	cyaneus	1.102	6.949	49.09	scapulars	5.71592	2.98087	18.8011	28.212	-41.83	-6.95176
Malurus_cyaneus	cyaneus	1.102	6.949	49.09	throat	6.36223	6.21334	2.94279	6.46809	-41.83	-6.95176
Malurus_cyaneus	cyaneus	1.102	6.949	49.09	cheek	5.66396	3.14433	5.20935	14.6202	-41.83	-6.95176
Malurus_cyaneus_cyano	cyanochlamys	0.4978	8.0246	47.504	head	5.89164	2.18411	18.7932	28.2041	-32.17	-8.62056
Malurus_cyaneus_cyano	cyanochlamys	0.4978	8.0246	47.504	belly	6.0089	5.52796	8.012	1.39888	-32.17	-8.62056
Malurus_cyaneus_cyano	cyanochlamys	0.4978	8.0246	47.504	back	5.777	1.94302	17.569	26.9799	-32.17	-8.62056
Malurus_cyaneus_cyano	cyanochlamys	0.4978	8.0246	47.504	breast	5.80673	5.1542	5.6554	3.75548	-32.17	-8.62056
Malurus_cyaneus_cyano	cyanochlamys	0.4978	8.0246	47.504	tail	5.44755	4.47076	12.7369	22.1478	-32.17	-8.62056
Malurus_cyaneus_cyano	cyanochlamys	0.4978	8.0246	47.504	scapulars	5.78989	1.78146	17.2881	26.699	-32.17	-8.62056
Malurus_cyaneus_cyano	cyanochlamys	0.4978	8.0246	47.504	throat	6.36959	6.26144	4.53664	4.87424	-32.17	-8.62056
Malurus_cyaneus_cyano	cyanochlamys	0.4978	8.0246	47.504	cheek	5.60553	2.72786	3.61281	13.0237	-32.17	-8.62056
Malurus_cyanocephalus	cyanocephalus	1.079	2.174	129.48	head	23.4725	25.7886	3.09096	12.5018	-4.76	73.5645
Malurus_cyanocephalus	cyanocephalus	1.079	2.174	129.48	belly	8.35048	2.74964	0.784161	8.62672	-4.76	73.5645
Malurus_cyanocephalus	cyanocephalus	1.079	2.174	129.48	back	7.91565	3.30612	22.6282	32.0391	-4.76	73.5645
Malurus_cyanocephalus	cyanocephalus	1.079	2.174	129.48	breast	7.33334	7.65576	15.5627	6.15182	-4.76	73.5645
Malurus_cyanocephalus	cyanocephalus	1.079	2.174	129.48	tail	10.6031	11.6562	19.4728	28.8837	-4.76	73.5645
Malurus_cyanocephalus	cyanocephalus	1.079	2.174	129.48	scapulars	9.28638	3.75559	21.0619	30.4728	-4.76	73.5645
Malurus_cyanocephalus	cyanocephalus	1.079	2.174	129.48	throat	17.5936	18.419	17.2718	26.6827	-4.76	73.5645
Malurus_cyanocephalus	cyanocephalus	1.079	2.174	129.48	cheek	19.1465	20.7061	41.5022	50.913	-4.76	73.5645
Malurus_cyanocephalus_bonap	bonapartii	1.079	2.174	129.48	head	25.7417	27.507	9.84833	19.2592	-6.5	73.5645
Malurus_cyanocephalus_bonap	bonapartii	1.079	2.174	129.48	belly	6.07692	4.98176	13.9739	4.56299	-6.5	73.5645
Malurus_cyanocephalus_bonap	bonapartii	1.079	2.174	129.48	back	10.9534	5.45583	19.6385	29.0494	-6.5	73.5645
Malurus_cyanocephalus_bonap	bonapartii	1.079	2.174	129.48	breast	6.93552	7.11472	15.6994	6.28851	-6.5	73.5645
Malurus_cyanocephalus_bonap	bonapartii	1.079	2.174	129.48	tail	8.63267	8.80555	18.2757	27.6866	-6.5	73.5645
Malurus_cyanocephalus_bonap	bonapartii	1.079	2.174	129.48	scapulars	9.64823	4.06141	19.7136	29.1245	-6.5	73.5645
Malurus_cyanocephalus_bonap	bonapartii	1.079	2.174	129.48	throat	19.4975	20.2482	19.7309	29.1418	-6.5	73.5645
Malurus_cyanocephalus_bonap	bonapartii	1.079	2.174	129.48	cheek	13.6458	14.2998	31.6884	41.0993	-6.5	73.5645
Malurus_elegans	elegans	0.72	8.86	41.89	head	6.42076	5.3011	21.162	30.5729	-33.72	-14.2805
Malurus_elegans	elegans	0.72	8.86	41.89	belly	5.75176	4.93896	8.16906	1.24182	-33.72	-14.2805
Malurus_elegans	elegans	0.72	8.86	41.89	back	6.34829	5.21508	17.5125	26.9234	-33.72	-14.2805
Malurus_elegans	elegans	0.72	8.86	41.89	breast	6.0968	5.67466	8.0509	1.35999	-33.72	-14.2805
Malurus_elegans	elegans	0.72	8.86	41.89	tail	6.1722	6.96556	16.1413	25.5522	-33.72	-14.2805
Malurus_elegans	elegans	0.72	8.86	41.89	scapulars	5.81737	3.4881	20.4163	29.8272	-33.72	-14.2805
Malurus_elegans	elegans	0.72	8.86	41.89	throat	6.56944	6.50968	6.43981	2.97107	-33.72	-14.2805
Malurus_elegans	elegans	0.72	8.86	41.89	cheek	6.19376	5.06813	8.16917	17.5801	-33.72	-14.2805
Malurus_lamberti	lamberti	0.2	10.59	31.69	head	6.24045	0.540368	15.9635	25.3744	-25.4	-24.5872
Malurus_lamberti	lamberti	0.2	10.59	31.69	belly	5.1714	1.96221	12.5278	3.1169	-25.4	-24.5872
Malurus_lamberti	lamberti	0.2	10.59	31.69	back	5.8917	0.884248	14.837	24.2479	-25.4	-24.5872
Malurus_lamberti	lamberti	0.2	10.59	31.69	breast	5.35765	4.11729	5.47	3.94088	-25.4	-24.5872
Malurus_lamberti	lamberti	0.2	10.59	31.69	tail	5.98466	6.17311	13.497	22.9079	-25.4	-24.5872
Malurus_lamberti	lamberti	0.2	10.59	31.69	scapulars	5.65218	1.61511	15.9815	25.3924	-25.4	-24.5872
Malurus_lamberti	lamberti	0.2	10.59	31.69	throat	5.94044	5.53411	6.21766	3.19322	-25.4	-24.5872
Malurus_lamberti	lamberti	0.2	10.59	31.69	cheek	5.59676	2.09603	0.240741	9.17014	-25.4	-24.5872
Malurus_lamberti_dulcis	dulcis	0.4	9.154	72.52	head	8.17118	9.55404	15.5654	24.9763	-13.666	16.2321
Malurus_lamberti_dulcis	dulcis	0.4	9.154	72.52	belly	5.52787	4.4752	12.8448	3.43392	-13.666	16.2321
Malurus_lamberti_dulcis	dulcis	0.4	9.154	72.52	back	10.0341	10.9483	15.5974	25.0083	-13.666	16.2321
Malurus_lamberti_dulcis	dulcis	0.4	9.154	72.52	breast	5.74446	5.1291	11.2599	1.849	-13.666	16.2321
Malurus_lamberti_dulcis	dulcis	0.4	9.154	72.52	tail	11.8733	14.5136	16.9631	26.374	-13.666	16.2321
Malurus_lamberti_dulcis	dulcis	0.4	9.154	72.52	scapulars	9.46878	10.4242	16.3534	25.7643	-13.666	16.2321
Malurus_lamberti_dulcis	dulcis	0.4	9.154	72.52	throat	6.14456	5.99748	11.1121	1.70122	-13.666	16.2321
Malurus_lamberti_dulcis	dulcis	0.4	9.154	72.52	cheek	7.70239	9.06478	3.82988	13.2408	-13.666	16.2321
Malurus_leucopterus_leuconotus	leuconotus	0.167	10.7	16.7	head	6.32358	1.00529	8.0291	17.44	-26.44	-39.5408
Malurus_leucopterus_leuconotus	leuconotus	0.167	10.7	16.7	belly	5.71505	4.55574	12.7503	3.33944	-26.44	-39.5408
Malurus_leucopterus_leuconotus	leuconotus	0.167	10.7	16.7	back	6.47571	0.9371	6.38671	15.7976	-26.44	-39.5408
Malurus_leucopterus_leuconotus	leuconotus	0.167	10.7	16.7	breast	6.26768	5.87723	9.87611	0.465223	-26.44	-39.5408
Malurus_leucopterus_leuconotus	leuconotus	0.167	10.7	16.7	tail	5.76139	5.10941	7.35653	16.7674	-26.44	-39.5408
Malurus_leucopterus_leuconotus	leuconotus	0.167	10.7	16.7	scapulars	6.05571	1.51159	6.65235	16.0632	-26.44	-39.5408
Malurus_leucopterus_leuconotus	leuconotus	0.167	10.7	16.7	throat	7.02501	7.10399	9.44797	0.0370835	-26.44	-39.5408
Malurus_leucopterus_leuconotus	leuconotus	0.167	10.7	16.7	cheek	5.67116	2.17768	3.37295	6.03794	-26.44	-39.5408
Malurus_melanocephalus	melanocephalus	0.5483	8.199	62.9083	head	6.37586	0.723621	17.0506	26.4615	-22.93	6.72421
Malurus_melanocephalus	melanocephalus	0.5483	8.199	62.9083	belly	5.49484	1.05755	10.5618	1.15093	-22.93	6.72421
Malurus_melanocephalus	melanocephalus	0.5483	8.199	62.9083	back	6.71817	0.866535	15.0364	24.4473	-22.93	6.72421
Malurus_melanocephalus	melanocephalus	0.5483	8.199	62.9083	breast	5.27352	3.76675	12.4981	3.08724	-22.93	6.72421
Malurus_melanocephalus	melanocephalus	0.5483	8.199	62.9083	tail	6.87475	1.06926	12.7319	22.1428	-22.93	6.72421
Malurus_melanocephalus	melanocephalus	0.5483	8.199	62.9083	scapulars	6.3327	0.538146	13.6811	23.092	-22.93	6.72421
Malurus_melanocephalus	melanocephalus	0.5483	8.199	62.9083	throat	6.63391	6.68168	14.7002	5.28932	-22.93	6.72421
Malurus_melanocephalus	melanocephalus	0.5483	8.199	62.9083	cheek	5.93455	0.445552	4.3587	5.05218	-22.93	6.72421
Malurus_melanocephalus_cruen	cruentatus	0.308	9.91473	58.4206	head	6.55569	0.777808	12.7674	22.1782	-17.15	2.11574
Malurus_melanocephalus_cruen	cruentatus	0.308	9.91473	58.4206	belly	5.22097	3.04633	17.931	8.52014	-17.15	2.11574
Malurus_melanocephalus_cruen	cruentatus	0.308	9.91473	58.4206	back	7.23018	1.50412	9.9143	19.3252	-17.15	2.11574
Malurus_melanocephalus_cruen	cruentatus	0.308	9.91473	58.4206	breast	5.30286	3.62983	14.4209	5.00999	-17.15	2.11574
Malurus_melanocephalus_cruen	cruentatus	0.308	9.91473	58.4206	tail	6.65769	1.21086	13.7679	23.1787	-17.15	2.11574
Malurus_melanocephalus_cruen	cruentatus	0.308	9.91473	58.4206	scapulars	6.76445	0.905273	11.2946	20.7055	-17.15	2.11574
Malurus_melanocephalus_cruen	cruentatus	0.308	9.91473	58.4206	throat	6.19396	5.91519	16.2411	6.83023	-17.15	2.11574
Malurus_melanocephalus_cruen	cruentatus	0.308	9.91473	58.4206	cheek	5.98977	0.466215	3.67375	5.73714	-17.15	2.11574
Malurus_pulcherrimus	pulcherrimus	0.38	10.45	30.19	head	5.85204	2.73541	16.2072	25.6181	-32.11	-26.0706
Malurus_pulcherrimus	pulcherrimus	0.38	10.45	30.19	belly	5.26986	3.5446	6.89376	2.51712	-32.11	-26.0706
Malurus_pulcherrimus	pulcherrimus	0.38	10.45	30.19	back	5.91153	1.41523	14.6792	24.0901	-32.11	-26.0706
Malurus_pulcherrimus	pulcherrimus	0.38	10.45	30.19	breast	5.46281	4.07695	5.31963	4.09125	-32.11	-26.0706
Malurus_pulcherrimus	pulcherrimus	0.38	10.45	30.19	tail	6.89246	8.35393	13.4563	22.8672	-32.11	-26.0706
Malurus_pulcherrimus	pulcherrimus	0.38	10.45	30.19	scapulars	5.75951	2.96472	15.8153	25.2262	-32.11	-26.0706
Malurus_pulcherrimus	pulcherrimus	0.38	10.45	30.19	throat	6.06674	5.59089	3.57627	5.83461	-32.11	-26.0706
Malurus_pulcherrimus	pulcherrimus	0.38	10.45	30.19	cheek	5.52066	3.45222	0.518311	9.92919	-32.11	-26.0706
Malurus_splendens	callainus	0.17	10.86	24.76	head	5.90502	1.89059	12.0461	21.457	-33.59	-31.5174
Malurus_splendens	callainus	0.17	10.86	24.76	belly	5.85903	5.37125	10.7546	1.34376	-33.59	-31.5174
Malurus_splendens	callainus	0.17	10.86	24.76	back	5.62962	1.84172	11.743	21.1538	-33.59	-31.5174
Malurus_splendens	callainus	0.17	10.86	24.76	breast	6.00622	5.56704	6.77074	2.64014	-33.59	-31.5174
Malurus_splendens	callainus	0.17	10.86	24.76	tail	7.42107	10.2641	14.0879	23.4988	-33.59	-31.5174
Malurus_splendens	callainus	0.17	10.86	24.76	scapulars	5.65592	3.72316	11.866	21.2768	-33.59	-31.5174
Malurus_splendens	callainus	0.17	10.86	24.76	throat	6.95974	7.17419	4.18382	5.22706	-33.59	-31.5174
Malurus_splendens	callainus	0.17	10.86	24.76	cheek	5.51024	2.83295	1.23658	10.6475	-33.59	-31.5174
Malurus_splendens_melanotus	melanotus	0.21	10.24	29.43	head	6.15715	1.72165	14.9092	24.3201	-34.46	26.8133
Malurus_splendens_melanotus	melanotus	0.21	10.24	29.43	belly	6.0825	5.65233	12.5178	3.10688	-34.46	26.8133
Malurus_splendens_melanotus	melanotus	0.21	10.24	29.43	back	5.6931	2.77006	12.3566	21.7675	-34.46	26.8133
Malurus_splendens_melanotus	melanotus	0.21	10.24	29.43	breast	6.03201	5.49961	5.96055	3.45033	-34.46	26.8133
Malurus_splendens_melanotus	melanotus	0.21	10.24	29.43	tail	6.78314	9.41618	11.7964	21.2073	-34.46	26.8133
Malurus_splendens_melanotus	melanotus	0.21	10.24	29.43	scapulars	5.72032	3.32154	11.959	21.3699	-34.46	26.8133
Malurus_splendens_melanotus	melanotus	0.21	10.24	29.43	throat	6.92482	7.08849	6.31625	3.09463	-34.46	26.8133
Malurus_splendens_melanotus	melanotus	0.21	10.24	29.43	cheek	5.69242	3.05192	1.00868	8.4022	-34.46	26.8133
Stipiturus_malachurus	malachurus	0.7817	6.5725	47.5397	head	5.53472	2.54127	21.7579	31.1688	-36.33	-8.47065
Stipiturus_malachurus	malachurus	0.7817	6.5725	47.5397	belly	9.02434	4.78208	0.207399	9.61828	-36.33	-8.47065
Stipiturus_malachurus	malachurus	0.7817	6.5725	47.5397	back	5.92789	4.00207	22.8187	32.2296	-36.33	-8.47065
Stipiturus_malachurus	malachurus	0.7817	6.5725	47.5397	breast	9.53634	5.48323	0.762382	10.1733	-36.33	-8.47065
Stipiturus_malachurus	malachurus	0.7817	6.5725	47.5397	tail	6.84429	5.86349	20.6869	30.0978	-36.33	-8.47065
Stipiturus_malachurus	malachurus	0.7817	6.5725	47.5397	scapulars	5.73617	3.37078	22.0863	31.4972	-36.33	-8.47065
Stipiturus_malachurus	malachurus	0.7817	6.5725	47.5397	throat	8.31279	4.14075	0.0255964	9.38529	-36.33	-8.47065
Stipiturus_malachurus	malachurus	0.7817	6.5725	47.5397	cheek	8.52682	4.07675	9.25304	18.6639	-36.33	-8.47065
Stipiturus_malachurus_littleri	littleri	1.1186	7.16129	48.7802	head	7.11319	1.74893	20.9211	30.332	-42.43	-7.2769
Stipiturus_malachurus_littleri	littleri	1.1186	7.16129	48.7802	belly	8.05349	3.75002	2.10283	11.5137	-42.43	-7.2769
Stipiturus_malachurus_littleri	littleri	1.1186	7.16129	48.7802	back	5.7082	2.76925	20.5123	29.9232	-42.43	-7.2769
Stipiturus_malachurus_littleri	littleri	1.1186	7.16129	48.7802	breast	10.1338	6.29147	3.38237	12.7933	-42.43	-7.2769
Stipiturus_malachurus_littleri	littleri	1.1186	7.16129	48.7802	tail	7.22452	6.6763	22.9157	32.3266	-42.43	-7.2769
Stipiturus_malachurus_littleri	littleri	1.1186	7.16129	48.7802	scapulars	5.59956	3.77613	27.1711	36.582	-42.43	-7.2769
Stipiturus_malachurus_littleri	littleri	1.1186	7.16129	48.7802	throat	9.08049	5.11089	1.49704	10.9079	-42.43	-7.2769
Stipiturus_malachurus_littleri	littleri	1.1186	7.16129	48.7802	cheek	9.82554	5.66096	16.7019	26.1127	-42.43	-7.2769
Stipiturus_malachurus_west	westernensis	0.561	9.88	36.144	head	5.15572	1.91417	10.9968	20.4077	-33.15	-20.0891
Stipiturus_malachurus_west	westernensis	0.561	9.88	36.144	belly	6.23532	1.39413	0.0683322	9.47921	-33.15	-20.0891
Stipiturus_malachurus_west	westernensis	0.561	9.88	36.144	back	5.97017	0.355051	15.2598	24.6707	-33.15	-20.0891
Stipiturus_malachurus_west	westernensis	0.561	9.88	36.144	breast	9.43423	5.59229	2.51692	6.89396	-33.15	-20.0891
Stipiturus_malachurus_west	westernensis	0.561	9.88	36.144	tail	6.94818	6.5011	22.1344	31.5453	-33.15	-20.0891
Stipiturus_malachurus_west	westernensis	0.561	9.88	36.144	scapulars	5.44359	4.11184	16.6754	26.0863	-33.15	-20.0891
Stipiturus_malachurus_west	westernensis	0.561	9.88	36.144	throat	7.59774	3.45224	1.55108	7.8598	-33.15	-20.0891
Stipiturus_malachurus_west	westernensis	0.561	9.88	36.144	cheek	5.11658	2.63409	6.62959	16.0405	-33.15	-20.0891
Stipiturus_mallee	mallee	0.31	10.53	30.55	head	7.96457	2.3056	13.5906	23.0015	-35.04	-25.7183
Stipiturus_mallee	mallee	0.31	10.53	30.55	belly	6.14229	1.63131	0.917566	8.49332	-35.04	-25.7183
Stipiturus_mallee	mallee	0.31	10.53	30.55	back	5.89242	1.11561	15.8074	25.2183	-35.04	-25.7183
Stipiturus_mallee	mallee	0.31	10.53	30.55	breast	6.40417	1.80042	4.6683	14.0792	-35.04	-25.7183
Stipiturus_mallee	mallee	0.31	10.53	30.55	tail	6.51054	2.44616	17.0647	26.4756	-35.04	-25.7183
Stipiturus_mallee	mallee	0.31	10.53	30.55	scapulars	5.72422	2.55691	19.1476	28.5585	-35.04	-25.7183
Stipiturus_mallee	mallee	0.31	10.53	30.55	throat	5.09497	2.60899	2.90498	6.50591	-35.04	-25.7183
Stipiturus_mallee	mallee	0.31	10.53	30.55	cheek	5.57104	2.8041	7.62253	17.0334	-35.04	-25.7183
Stipiturus_ruficeps	ruficeps	0.17	11.42	23.05	head	11.4903	6.49579	14.4531	23.864	-23.74	-33.2655
Stipiturus_ruficeps	ruficeps	0.17	11.42	23.05	belly	6.55646	1.65634	5.64904	3.76185	-23.74	-33.2655
Stipiturus_ruficeps	ruficeps	0.17	11.42	23.05	back	8.49489	3.46636	11.6682	21.0791	-23.74	-33.2655
Stipiturus_ruficeps	ruficeps	0.17	11.42	23.05	breast	5.69187	0.798586	6.95825	2.45263	-23.74	-33.2655
Stipiturus_ruficeps	ruficeps	0.17	11.42	23.05	tail	7.92608	2.22145	18.7634	28.1742	-23.74	-33.2655
Stipiturus_ruficeps	ruficeps	0.17	11.42	23.05	scapulars	6.99057	1.27434	12.512	21.9229	-23.74	-33.2655
Stipiturus_ruficeps	ruficeps	0.17	11.42	23.05	throat	5.1467	1.7244	7.56096	1.84993	-23.74	-33.2655
Stipiturus_ruficeps	ruficeps	0.17	11.42	23.05	cheek	5.91568	0.518269	1.45967	10.8705	-23.74	-33.2655

## Sheet: Male colouration
species	taxon.studied	patch.colour	NPP	Potential Veg	Evapotransp	cont.g	cont.b	a.cont.g	a.cont.b	pc1_veg	latitude
Clytomyias_insignis	oorti	belly	1.24	6.131	68.96	10.0861	6.27935	8.83927	0.571609	5.51513	-6.949
Clytomyias_insignis	oorti	breast	1.24	6.131	68.96	11.3816	7.79566	7.53611	1.87477	5.51513	-6.949
Clytomyias_insignis	oorti	head	1.24	6.131	68.96	16.7737	12.4245	19.9308	29.3417	5.51513	-6.949
Clytomyias_insignis	oorti	tail	1.24	6.131	68.96	9.67097	4.46535	11.0722	20.4831	5.51513	-6.949
Clytomyias_insignis	oorti	back	1.24	6.131	68.96	6.07149	0.761188	17.5933	27.0041	5.51513	-6.949
Clytomyias_insignis	oorti	cheek	1.24	6.131	68.96	17.2815	13.1933	11.356	20.7669	5.51513	-6.949
Clytomyias_insignis	oorti	throat	1.24	6.131	68.96	5.19279	1.58427	10.9543	1.54341	5.51513	-6.949
Malurus_alboscapulatus	moretoni	belly	1.06	2.709	117.73	7.94246	8.36315	44.3586	53.7695	54.4003	-5.46
Malurus_alboscapulatus	moretoni	breast	1.06	2.709	117.73	8.0799	8.59193	62.6965	72.1074	54.4003	-5.46
Malurus_alboscapulatus	moretoni	head	1.06	2.709	117.73	7.81908	8.186	50.9795	60.3904	54.4003	-5.46
Malurus_alboscapulatus	moretoni	tail	1.06	2.709	117.73	7.74047	8.02656	28.8356	38.2465	54.4003	-5.46
Malurus_alboscapulatus	moretoni	back	1.06	2.709	117.73	8.0799	8.59193	42.2111	51.622	54.4003	-5.46
Malurus_alboscapulatus	moretoni	cheek	1.06	2.709	117.73	7.83438	8.16891	54.8141	64.225	54.4003	-5.46
Malurus_alboscapulatus	moretoni	throat	1.06	2.709	117.73	7.77766	8.14369	30.8809	40.2918	54.4003	-5.46
Malurus_amabilis	amabilis	belly	0.52	8.19	78.94	6.50137	6.5072	20.2103	10.7994	15.2954	-14.603
Malurus_amabilis	amabilis	breast	0.52	8.19	78.94	8.0799	8.59193	51.1581	60.569	15.2954	-14.603
Malurus_amabilis	amabilis	head	0.52	8.19	78.94	23.4833	25.8728	0.705545	10.1164	15.2954	-14.603
Malurus_amabilis	amabilis	tail	0.52	8.19	78.94	12.1009	13.8049	20.7634	30.1743	15.2954	-14.603
Malurus_amabilis	amabilis	back	0.52	8.19	78.94	19.285	20.7571	11.3877	1.97681	15.2954	-14.603
Malurus_amabilis	amabilis	cheek	0.52	8.19	78.94	23.8004	26.3486	12.378	2.96715	15.2954	-14.603
Malurus_amabilis	amabilis	throat	0.52	8.19	78.94	8.0799	8.59193	48.8597	58.2705	15.2954	-14.603
Malurus_campbelli	campbelli	belly	1.17	6.131	100.975	9.84219	11.4183	10.1337	0.722785	37.4285	-3.699
Malurus_campbelli	campbelli	breast	1.17	6.131	100.975	9.0677	10.5477	11.1062	1.69534	37.4285	-3.699
Malurus_campbelli	campbelli	head	1.17	6.131	100.975	7.21994	6.69766	20.4178	29.8286	37.4285	-3.699
Malurus_campbelli	campbelli	tail	1.17	6.131	100.975	6.35382	0.631716	14.3402	23.751	37.4285	-3.699
Malurus_campbelli	campbelli	back	1.17	6.131	100.975	5.74421	3.46572	19.0786	28.4895	37.4285	-3.699
Malurus_campbelli	campbelli	cheek	1.17	6.131	100.975	10.8683	14.4929	11.3074	1.89651	37.4285	-3.699
Malurus_campbelli	campbelli	throat	1.17	6.131	100.975	10.8683	14.4929	11.3074	1.89651	37.4285	-3.699
Malurus_coronatus	coronatus	belly	0.493	9.227	61.79	5.13141	1.81654	17.2029	7.79203	-1.8826	-16.8
Malurus_coronatus	coronatus	breast	0.493	9.227	61.79	5.15067	4.15121	17.2053	7.79444	-1.8826	-16.8
Malurus_coronatus	coronatus	head	0.493	9.227	61.79	24.6844	23.6146	0.549273	9.96016	-1.8826	-16.8
Malurus_coronatus	coronatus	tail	0.493	9.227	61.79	10.6199	14.0719	9.76056	19.1714	-1.8826	-16.8
Malurus_coronatus	coronatus	back	0.493	9.227	61.79	5.71012	0.929197	13.2967	22.7076	-1.8826	-16.8
Malurus_coronatus	coronatus	cheek	0.493	9.227	61.79	8.01072	8.48627	49.3726	58.7835	-1.8826	-16.8
Malurus_coronatus	coronatus	throat	0.493	9.227	61.79	5.4553	5.27429	14.1899	4.779	-1.8826	-16.8
Malurus_coronatus_macgi	macgillivrayi	belly	0.36	10.04	54.335	4.95131	3.2334	15.4615	6.05067	-9.37933	-16.129
Malurus_coronatus_macgi	macgillivrayi	breast	0.36	10.04	54.335	5.08056	3.70772	12.2305	2.81957	-9.37933	-16.129
Malurus_coronatus_macgi	macgillivrayi	head	0.36	10.04	54.335	20.5729	18.203	1.06164	10.4725	-9.37933	-16.129
Malurus_coronatus_macgi	macgillivrayi	tail	0.36	10.04	54.335	11.7109	14.6279	14.5683	23.9792	-9.37933	-16.129
Malurus_coronatus_macgi	macgillivrayi	back	0.36	10.04	54.335	7.09445	2.28372	9.89998	19.3109	-9.37933	-16.129
Malurus_coronatus_macgi	macgillivrayi	cheek	0.36	10.04	54.335	8.0799	8.59193	36.1999	45.6108	-9.37933	-16.129
Malurus_coronatus_macgi	macgillivrayi	throat	0.36	10.04	54.335	5.85623	5.52601	7.45319	1.95769	-9.37933	-16.129
Malurus_cyaneus	cyaneus	belly	1.102	6.949	49.09	7.31943	7.68492	8.97051	0.440374	-14.3578	-41.83
Malurus_cyaneus	cyaneus	breast	1.102	6.949	49.09	16.2555	17.3426	38.4432	47.8541	-14.3578	-41.83
Malurus_cyaneus	cyaneus	head	1.102	6.949	49.09	21.8956	24.477	3.17195	6.23893	-14.3578	-41.83
Malurus_cyaneus	cyaneus	tail	1.102	6.949	49.09	13.5686	14.6368	25.5718	34.9826	-14.3578	-41.83
Malurus_cyaneus	cyaneus	back	1.102	6.949	49.09	23.9147	26.2464	6.9833	2.42758	-14.3578	-41.83
Malurus_cyaneus	cyaneus	cheek	1.102	6.949	49.09	21.2025	23.7605	10.8247	1.41378	-14.3578	-41.83
Malurus_cyaneus	cyaneus	throat	1.102	6.949	49.09	8.19885	8.60432	38.2795	47.6904	-14.3578	-41.83
Malurus_cyaneus_cyano	cyanochlamys	belly	0.4978	8.0246	47.504	7.1218	7.46563	9.90984	0.498956	-16.0284	-32.17
Malurus_cyaneus_cyano	cyanochlamys	breast	0.4978	8.0246	47.504	13.7511	14.9076	41.8514	51.2623	-16.0284	-32.17
Malurus_cyaneus_cyano	cyanochlamys	head	0.4978	8.0246	47.504	18.9687	21.3062	7.80168	1.6092	-16.0284	-32.17
Malurus_cyaneus_cyano	cyanochlamys	tail	0.4978	8.0246	47.504	13.2871	14.4074	26.7302	36.1411	-16.0284	-32.17
Malurus_cyaneus_cyano	cyanochlamys	back	0.4978	8.0246	47.504	20.7747	23.1848	10.3368	0.925906	-16.0284	-32.17
Malurus_cyaneus_cyano	cyanochlamys	cheek	0.4978	8.0246	47.504	17.3021	19.5735	15.0069	5.59603	-16.0284	-32.17
Malurus_cyaneus_cyano	cyanochlamys	throat	0.4978	8.0246	47.504	8.84891	9.6056	41.4846	50.8955	-16.0284	-32.17
Malurus_cyanocephalus	cyanocephalus	belly	1.079	2.174	129.48	25.986	27.162	27.3778	36.7887	66.1556	-4.76
Malurus_cyanocephalus	cyanocephalus	breast	1.079	2.174	129.48	19.9387	20.8878	32.6336	42.0445	66.1556	-4.76
Malurus_cyanocephalus	cyanocephalus	head	1.079	2.174	129.48	29.2691	31.2351	4.36462	5.04626	66.1556	-4.76
Malurus_cyanocephalus	cyanocephalus	tail	1.079	2.174	129.48	17.5146	19.3381	17.3817	26.7925	66.1556	-4.76
Malurus_cyanocephalus	cyanocephalus	back	1.079	2.174	129.48	25.2693	27.4532	9.28929	18.7002	66.1556	-4.76
Malurus_cyanocephalus	cyanocephalus	cheek	1.079	2.174	129.48	8.0799	8.59193	68.4206	77.8315	66.1556	-4.76
Malurus_cyanocephalus	cyanocephalus	throat	1.079	2.174	129.48	24.5207	25.518	27.9469	37.3577	66.1556	-4.76
Malurus_cyanocephalus_bonap	bonapartii	belly	1.079	2.174	129.48	25.7013	26.7851	26.5079	35.9188	66.1556	-6.5
Malurus_cyanocephalus_bonap	bonapartii	breast	1.079	2.174	129.48	17.9939	18.9556	37.561	46.9719	66.1556	-6.5
Malurus_cyanocephalus_bonap	bonapartii	head	1.079	2.174	129.48	28.5835	30.2039	3.03129	6.37959	66.1556	-6.5
Malurus_cyanocephalus_bonap	bonapartii	tail	1.079	2.174	129.48	17.2901	18.3989	19.1862	28.597	66.1556	-6.5
Malurus_cyanocephalus_bonap	bonapartii	back	1.079	2.174	129.48	28.0904	29.7043	10.7496	20.1605	66.1556	-6.5
Malurus_cyanocephalus_bonap	bonapartii	cheek	1.079	2.174	129.48	8.08287	8.53424	47.7391	57.15	66.1556	-6.5
Malurus_cyanocephalus_bonap	bonapartii	throat	1.079	2.174	129.48	21.3985	22.4102	27.7746	37.1855	66.1556	-6.5
Malurus_elegans	elegans	belly	0.72	8.86	41.89	5.81062	5.2229	11.3074	1.89654	-21.689	-33.72
Malurus_elegans	elegans	breast	0.72	8.86	41.89	8.66281	9.22197	41.4747	50.8856	-21.689	-33.72
Malurus_elegans	elegans	head	0.72	8.86	41.89	12.5619	16.2232	4.75637	4.65452	-21.689	-33.72
Malurus_elegans	elegans	tail	0.72	8.86	41.89	6.0769	7.62061	17.1245	26.5354	-21.689	-33.72
Malurus_elegans	elegans	back	0.72	8.86	41.89	8.38236	10.9072	23.5194	14.1086	-21.689	-33.72
Malurus_elegans	elegans	cheek	0.72	8.86	41.89	10.1459	13.5967	22.1596	12.7487	-21.689	-33.72
Malurus_elegans	elegans	throat	0.72	8.86	41.89	8.38874	9.02933	39.3567	48.7676	-21.689	-33.72
Malurus_grayi	grayi	belly	1.085	1.27	132.99	12.8937	14.4992	9.8923	0.481418	69.726	-3.7
Malurus_grayi	grayi	breast	1.085	1.27	132.99	10.0166	11.3356	9.7794	0.368515	69.726	-3.7
Malurus_grayi	grayi	head	1.085	1.27	132.99	6.58364	6.61151	2.62846	12.0393	69.726	-3.7
Malurus_grayi	grayi	tail	1.085	1.27	132.99	4.7984	2.92003	15.6836	25.0945	69.726	-3.7
Malurus_grayi	grayi	back	1.085	1.27	132.99	11.0177	13.637	16.3211	25.732	69.726	-3.7
Malurus_grayi	grayi	cheek	1.085	1.27	132.99	10.39	13.0109	5.92356	3.48732	69.726	-3.7
Malurus_grayi	grayi	throat	1.085	1.27	132.99	9.99741	11.6485	6.90322	2.50766	69.726	-3.7
Malurus_lamberti	lamberti	belly	0.2	10.59	31.69	5.83337	5.1956	15.5773	6.16643	-31.9975	-25.4
Malurus_lamberti	lamberti	breast	0.2	10.59	31.69	8.03634	8.50953	40.6725	50.0834	-31.9975	-25.4
Malurus_lamberti	lamberti	head	0.2	10.59	31.69	10.9743	13.6895	2.42448	11.8354	-31.9975	-25.4
Malurus_lamberti	lamberti	tail	0.2	10.59	31.69	6.94009	8.41538	15.1083	24.5192	-31.9975	-25.4
Malurus_lamberti	lamberti	back	0.2	10.59	31.69	25.8396	27.8448	9.7366	0.325721	-31.9975	-25.4
Malurus_lamberti	lamberti	cheek	0.2	10.59	31.69	16.7932	20.2755	18.738	9.32715	-31.9975	-25.4
Malurus_lamberti	lamberti	throat	0.2	10.59	31.69	8.0799	8.59193	34.0498	43.4607	-31.9975	-25.4
Malurus_lamberti_dulcis	dulcis	belly	0.4	9.154	72.52	7.14386	7.39438	19.3352	9.92432	8.81858	-13.666
Malurus_lamberti_dulcis	dulcis	breast	0.4	9.154	72.52	8.0799	8.59193	56.504	65.9149	8.81858	-13.666
Malurus_lamberti_dulcis	dulcis	head	0.4	9.154	72.52	22.261	24.3162	11.5547	20.9656	8.81858	-13.666
Malurus_lamberti_dulcis	dulcis	tail	0.4	9.154	72.52	11.4107	14.0536	17.6417	27.0526	8.81858	-13.666
Malurus_lamberti_dulcis	dulcis	back	0.4	9.154	72.52	22.6844	23.9986	5.46271	3.94817	8.81858	-13.666
Malurus_lamberti_dulcis	dulcis	cheek	0.4	9.154	72.52	22.6719	25.684	15.1222	5.71127	8.81858	-13.666
Malurus_lamberti_dulcis	dulcis	throat	0.4	9.154	72.52	8.0799	8.59193	50.0531	59.4639	8.81858	-13.666
Malurus_leucopterus_leuconotus	leuconotus	belly	0.167	10.7	16.7	22.7863	23.8991	10.1996	19.6105	-46.9491	-26.44
Malurus_leucopterus_leuconotus	leuconotus	breast	0.167	10.7	16.7	22.0195	23.0952	14.6191	24.03	-46.9491	-26.44
Malurus_leucopterus_leuconotus	leuconotus	head	0.167	10.7	16.7	27.9865	29.4388	13.1268	22.5377	-46.9491	-26.44
Malurus_leucopterus_leuconotus	leuconotus	tail	0.167	10.7	16.7	15.2149	16.7976	15.68	25.0909	-46.9491	-26.44
Malurus_leucopterus_leuconotus	leuconotus	back	0.167	10.7	16.7	18.3167	19.4901	15.8945	25.3054	-46.9491	-26.44
Malurus_leucopterus_leuconotus	leuconotus	cheek	0.167	10.7	16.7	27.1535	28.6066	11.8276	21.2385	-46.9491	-26.44
Malurus_leucopterus_leuconotus	leuconotus	throat	0.167	10.7	16.7	22.6055	23.6861	14.7982	24.2091	-46.9491	-26.44
Malurus_melanocephalus	melanocephalus	belly	0.5483	8.199	62.9083	8.01396	8.48762	42.4685	51.8794	-0.686151	-22.93
Malurus_melanocephalus	melanocephalus	breast	0.5483	8.199	62.9083	8.0799	8.59193	47.156	56.5669	-0.686151	-22.93
Malurus_melanocephalus	melanocephalus	head	0.5483	8.199	62.9083	8.00555	8.48235	49.3514	58.7623	-0.686151	-22.93
Malurus_melanocephalus	melanocephalus	tail	0.5483	8.199	62.9083	7.83149	8.17641	30.6147	40.0255	-0.686151	-22.93
Malurus_melanocephalus	melanocephalus	back	0.5483	8.199	62.9083	29.2108	25.3486	0.818376	10.2293	-0.686151	-22.93
Malurus_melanocephalus	melanocephalus	cheek	0.5483	8.199	62.9083	8.0799	8.59193	54.9522	64.3631	-0.686151	-22.93
Malurus_melanocephalus	melanocephalus	throat	0.5483	8.199	62.9083	8.0799	8.59193	46.7612	56.172	-0.686151	-22.93
Malurus_melanocephalus_cruen	cruentatus	belly	0.308	9.91473	58.4206	8.0799	8.59193	45.6737	55.0846	-5.29712	-17.15
Malurus_melanocephalus_cruen	cruentatus	breast	0.308	9.91473	58.4206	8.0799	8.59193	49.8389	59.2498	-5.29712	-17.15
Malurus_melanocephalus_cruen	cruentatus	head	0.308	9.91473	58.4206	8.0799	8.59193	59.6664	69.0773	-5.29712	-17.15
Malurus_melanocephalus_cruen	cruentatus	tail	0.308	9.91473	58.4206	7.61959	7.86518	30.7752	40.1861	-5.29712	-17.15
Malurus_melanocephalus_cruen	cruentatus	back	0.308	9.91473	58.4206	31.4713	26.3708	9.54122	18.9521	-5.29712	-17.15
Malurus_melanocephalus_cruen	cruentatus	cheek	0.308	9.91473	58.4206	8.0799	8.59193	52.2239	61.6347	-5.29712	-17.15
Malurus_melanocephalus_cruen	cruentatus	throat	0.308	9.91473	58.4206	8.0799	8.59193	51.4799	60.8908	-5.29712	-17.15
Malurus_pulcherrimus	pulcherrimus	belly	0.38	10.45	30.19	5.99058	5.60934	12.901	3.49015	-33.4803	-32.11
Malurus_pulcherrimus	pulcherrimus	breast	0.38	10.45	30.19	15.2183	16.0941	36.7975	46.2084	-33.4803	-32.11
Malurus_pulcherrimus	pulcherrimus	head	0.38	10.45	30.19	20.2255	21.6138	11.3636	20.7745	-33.4803	-32.11
Malurus_pulcherrimus	pulcherrimus	tail	0.38	10.45	30.19	8.20036	10.3729	13.2995	22.7104	-33.4803	-32.11
Malurus_pulcherrimus	pulcherrimus	back	0.38	10.45	30.19	21.153	22.1302	3.39813	12.809	-33.4803	-32.11
Malurus_pulcherrimus	pulcherrimus	cheek	0.38	10.45	30.19	26.7156	28.6578	3.76438	5.6465	-33.4803	-32.11
Malurus_pulcherrimus	pulcherrimus	throat	0.38	10.45	30.19	11.6892	12.1522	32.7238	42.1346	-33.4803	-32.11
Malurus_splendens	callainus	belly	0.17	10.86	24.76	23.7498	26.2875	5.63003	3.78085	-38.9272	-33.59
Malurus_splendens	callainus	breast	0.17	10.86	24.76	33.4292	35.2758	12.5841	21.995	-38.9272	-33.59
Malurus_splendens	callainus	head	0.17	10.86	24.76	19.2622	22.7252	18.0988	8.68792	-38.9272	-33.59
Malurus_splendens	callainus	tail	0.17	10.86	24.76	13.8227	16.4856	17.6473	27.0582	-38.9272	-33.59
Malurus_splendens	callainus	back	0.17	10.86	24.76	20.9037	24.2447	20.4495	11.0386	-38.9272	-33.59
Malurus_splendens	callainus	cheek	0.17	10.86	24.76	12.5016	15.9238	27.2083	17.7974	-38.9272	-33.59
Malurus_splendens	callainus	throat	0.17	10.86	24.76	36.5599	38.7129	12.406	21.8169	-38.9272	-33.59
Malurus_splendens_melanotus	melanotus	belly	0.21	10.24	29.43	17.4319	19.2866	10.2714	0.860518	-34.2226	-34.46
Malurus_splendens_melanotus	melanotus	breast	0.21	10.24	29.43	31.0484	32.9025	1.65623	7.75465	-34.2226	-34.46
Malurus_splendens_melanotus	melanotus	head	0.21	10.24	29.43	24.8632	27.1056	7.21249	2.19839	-34.2226	-34.46
Malurus_splendens_melanotus	melanotus	tail	0.21	10.24	29.43	14.8417	17.2711	16.7676	26.1785	-34.2226	-34.46
Malurus_splendens_melanotus	melanotus	back	0.21	10.24	29.43	28.2945	30.2188	8.98702	0.423867	-34.2226	-34.46
Malurus_splendens_melanotus	melanotus	cheek	0.21	10.24	29.43	18.6491	21.4009	23.7817	14.3709	-34.2226	-34.46
Malurus_splendens_melanotus	melanotus	throat	0.21	10.24	29.43	23.2682	25.1218	0.661108	10.072	-34.2226	-34.46
Sipodotus_wallacii	wallacii	belly	1.081	2.18	126.58	5.05049	2.54099	20.9017	11.4908	63.2643	-5.6538
Sipodotus_wallacii	wallacii	breast	1.081	2.18	126.58	6.85084	7.03348	14.0401	4.62917	63.2643	-5.6538
Sipodotus_wallacii	wallacii	head	1.081	2.18	126.58	8.90105	10.445	15.3758	24.7867	63.2643	-5.6538
Sipodotus_wallacii	wallacii	tail	1.081	2.18	126.58	6.34317	3.11858	11.1363	20.5472	63.2643	-5.6538
Sipodotus_wallacii	wallacii	back	1.081	2.18	126.58	15.3196	11.1087	9.26164	18.6725	63.2643	-5.6538
Sipodotus_wallacii	wallacii	cheek	1.081	2.18	126.58	7.28249	7.59839	2.99079	6.42009	63.2643	-5.6538
Sipodotus_wallacii	wallacii	throat	1.081	2.18	126.58	6.97956	7.18824	18.1797	8.76877	63.2643	-5.6538
Stipiturus_malachurus	malachurus	belly	0.7817	6.5725	47.5397	9.62937	5.42745	0.0665571	9.47744	-15.8758	-36.33
Stipiturus_malachurus	malachurus	breast	0.7817	6.5725	47.5397	6.69893	1.75021	1.20227	10.6131	-15.8758	-36.33
Stipiturus_malachurus	malachurus	head	0.7817	6.5725	47.5397	7.00947	1.30578	21.8488	31.2597	-15.8758	-36.33
Stipiturus_malachurus	malachurus	tail	0.7817	6.5725	47.5397	6.69753	5.42491	21.1046	30.5155	-15.8758	-36.33
Stipiturus_malachurus	malachurus	back	0.7817	6.5725	47.5397	5.72028	3.99292	22.6581	32.069	-15.8758	-36.33
Stipiturus_malachurus	malachurus	cheek	0.7817	6.5725	47.5397	8.53594	3.88903	9.71461	19.1255	-15.8758	-36.33
Stipiturus_malachurus	malachurus	throat	0.7817	6.5725	47.5397	8.96458	9.67991	0.592624	10.0035	-15.8758	-36.33
Stipiturus_malachurus_littleri	littleri	belly	1.1186	7.16129	48.7802	7.55632	3.13993	0.707807	8.70308	-14.6833	-42.43
Stipiturus_malachurus_littleri	littleri	breast	1.1186	7.16129	48.7802	5.65934	0.722377	3.1541	12.565	-14.6833	-42.43
Stipiturus_malachurus_littleri	littleri	head	1.1186	7.16129	48.7802	7.34797	1.66464	24.444	33.8549	-14.6833	-42.43
Stipiturus_malachurus_littleri	littleri	tail	1.1186	7.16129	48.7802	7.06807	6.51197	20.5209	29.9318	-14.6833	-42.43
Stipiturus_malachurus_littleri	littleri	back	1.1186	7.16129	48.7802	6.11995	5.55827	28.3554	37.7663	-14.6833	-42.43
Stipiturus_malachurus_littleri	littleri	cheek	1.1186	7.16129	48.7802	7.40481	1.93504	16.3149	25.7258	-14.6833	-42.43
Stipiturus_malachurus_littleri	littleri	throat	1.1186	7.16129	48.7802	8.15538	8.69155	3.70913	13.12	-14.6833	-42.43
Stipiturus_malachurus_west	westernensis	belly	0.561	9.88	36.144	5.11228	2.07666	8.30733	1.10355	-27.4987	-33.15
Stipiturus_malachurus_west	westernensis	breast	0.561	9.88	36.144	5.48879	0.93896	2.03739	7.37349	-27.4987	-33.15
Stipiturus_malachurus_west	westernensis	head	0.561	9.88	36.144	7.49577	2.26985	15.8896	25.3005	-27.4987	-33.15
Stipiturus_malachurus_west	westernensis	tail	0.561	9.88	36.144	6.87216	6.53964	21.1798	30.5907	-27.4987	-33.15
Stipiturus_malachurus_west	westernensis	back	0.561	9.88	36.144	5.44873	3.62393	15.7121	25.123	-27.4987	-33.15
Stipiturus_malachurus_west	westernensis	cheek	0.561	9.88	36.144	5.58755	0.796419	9.97147	19.3823	-27.4987	-33.15
Stipiturus_malachurus_west	westernensis	throat	0.561	9.88	36.144	10.4397	11.5148	1.31326	8.09763	-27.4987	-33.15
Stipiturus_mallee	mallee	belly	0.31	10.53	30.55	5.67204	0.918113	6.7887	2.62218	-33.1283	-35.04
Stipiturus_mallee	mallee	breast	0.31	10.53	30.55	7.28107	7.45568	3.79065	5.62023	-33.1283	-35.04
Stipiturus_mallee	mallee	head	0.31	10.53	30.55	8.99539	3.80808	19.8202	29.2311	-33.1283	-35.04
Stipiturus_mallee	mallee	tail	0.31	10.53	30.55	6.30031	5.29528	26.7133	36.1242	-33.1283	-35.04
Stipiturus_mallee	mallee	back	0.31	10.53	30.55	6.21017	3.04283	13.7222	23.1331	-33.1283	-35.04
Stipiturus_mallee	mallee	cheek	0.31	10.53	30.55	5.80133	3.51115	11.6142	21.0251	-33.1283	-35.04
Stipiturus_mallee	mallee	throat	0.31	10.53	30.55	5.62118	4.93603	8.19157	1.21931	-33.1283	-35.04
Stipiturus_ruficeps	ruficeps	belly	0.17	11.42	23.05	5.95676	1.39814	3.61187	5.79902	-40.6761	-23.74
Stipiturus_ruficeps	ruficeps	breast	0.17	11.42	23.05	12.9535	14.2441	0.400691	9.81157	-40.6761	-23.74
Stipiturus_ruficeps	ruficeps	head	0.17	11.42	23.05	13.4452	8.77168	17.7043	27.1152	-40.6761	-23.74
Stipiturus_ruficeps	ruficeps	tail	0.17	11.42	23.05	6.23175	1.3161	12.3719	21.7828	-40.6761	-23.74
Stipiturus_ruficeps	ruficeps	back	0.17	11.42	23.05	6.25497	0.348959	13.9541	23.365	-40.6761	-23.74
Stipiturus_ruficeps	ruficeps	cheek	0.17	11.42	23.05	10.9354	11.8804	7.26894	16.6798	-40.6761	-23.74
Stipiturus_ruficeps	ruficeps	throat	0.17	11.42	23.05	12.4735	13.7339	1.20414	8.20674	-40.6761	-23.74
